# Supplementary material for: Phenotypic and molecular characterization of a set of tropical maize inbred lines from a public breeding program in Brazil
Source: BMC Genomics. 2022 Jan 14;23:54. doi: 10.1186/s12864-021-08127-7 (PMC8759194; doi:10.1186/s12864-021-08127-7)
Supplement: Supplementary file 1 — Additional file 1: Table S1. Germplasm summary. [file 12864_2021_8127_MOESM1_ESM.xlsx]

## Sheet: TableS1
Lines	Source	Kernel texture
VML001	30F87	Flint
VML002	A3666	Flint
VML003	Balu551	Flint
VML004	Balu184	Flint
VML005	P30F90	Semi-flint
VML006	AG4051	Flint
VML007	AG8080	Semi-flint
VML008	P3041	Flint
VML009	Co32	Dent
VML010	Z8410	Flint
VML011	30P70	Semi-dent
VML012	BR106	Flint
VML013	P30F90	Semi-flint
VML014	P30F90	Flint
VML015	P30F90	Flint
VML016	DKB435	Flint
VML017	BR106	Flint
VML018	BRS1010	Dent
VML019	AG8080	Flint
VML020	CMS28	Flint
VML021	Z8420	Flint
VML022	Z8447	Semi-dent
VML023	P30F88	Flint
VML024	CMS50	Flint
VML025	C333	Flint
VML026	P30F88	Flint
VML027	Z8480	Semi-flint
VML028	AG4051	Flint
VML029	P3041	Semi-flint
VML030	30F53	Semi-flint
VML031	A3663	Flint
VML032	C333	Flint
VML033	Balu178	Semi-dent
VML034	AL30	Flint
VML035	Garra	Flint
VML036	AG1051	Flint
VML037	BR205	Flint
VML038	CMS28	Flint
VML039	Balu184	Flint
VML040	Balu761	Flint
VML041	P30F90	Flint
VML042	P30F33	Flint
VML043	Balu184	Flint
VML044	P30F88	Semi-dent
VML045	30P70	Semi-flint
VML046	Pointer	Flint
VML047	C901	Semi-flint
VML048	Nitroflint	Flint
VML049	Nitroflint	Dent
VML050	Z8447	Flint
VML051	DKB435	Semi-dent
VML052	C901	Semi-flint
VML053	AG9010	Flint
VML054	Z8420	Flint
VML055	P3041	Dent
VML056	P3041	Flint
VML057	BR201	Semi-flint
VML058	CMS50	Flint
VML059	C333	Semi-flint
VML060	C333	Flint
VML061	C333	Flint
VML062	Z8480	Flint
VML063	P3041	Semi-dent
VML064	BA9504	Flint
VML065	CMS28	Flint
VML066	P30F90	Flint
VML067	Balu178	Flint
VML068	21	Flint
VML069	CMS50	Flint
VML070	Balu184	Flint
VML071	5011	Flint
VML072	Balu178	Flint
VML073	NB7201	Flint
VML074	DKB199	Flint
VML075	5011	Flint
VML076	Strike	Flint
VML077	Pointer	Semi-flint
VML078	Balu184	Flint
VML079	Balu184	Flint
VML080	Nitroflint	Flint
VML081	A3663	Flint
VML082	P30F90	Flint
VML083	30F53	Flint
VML084	30F87	Dent
VML085	30P70	Flint
VML086	BR201	Flint
VML087	AG7575	Semi-dent
VML088	DKB350	Flint
VML089	BA9504	Flint
VML090	AG4051	Dent
VML091	DKB435	Flint
VML092	Z8447	Flint
VML093	AG8080	Flint
VML094	30F53	Semi-dent
VML095	P3041	Semi-flint
VML096	AG8080	Flint
VML097	30F87	Dent
VML098	Nitroflint	Flint
VML099	Nitroflint	Semi-dent
VML100	Nitroflint	Semi-dent
VML101	AG700	Flint
VML102	Garra	Flint
VML103	P3041	Flint
VML104	30P70	Flint
VML105	C333	Flint
VML106	P3041	Semi-dent
VML107	Z8420	Flint
VML108	P3041	Flint
VML109	P3041	Flint
VML110	DKB747	Flint
VML111	P3041	Flint
VML112	AG8080	Flint
VML113	DKB435	Semi-dent
VML114	DKB435	Flint
VML115	AL30	Flint
VML116	900	Flint
VML117	AG122	Flint
VML118	Pointer	Semi-flint
VML119	AL30	Flint
VML120	Nitroflint	Flint
VML121	30F53	Flint
VML122	Balu551	Denturo
VML123	AG700	Flint
VML124	AG7575	Semi-flint
VML125	AG9010	Flint
VML126	Balu184	Flint
VML127	DKB390	Flint
VML128	30F87	Semi-dent
VML129	Pointer	Semi-dent
VML130	DKB435	Flint
VML131	Z8447	Flint
VML132	Balu551	Semi-dent
VML133	Balu184	Flint
VML134	BRS1010	Flint
VML135	Balu184	Flint
VML136	30P70	Semi-dent
VML137	900	Flint
VML138	AG4051	Flint
VML139	Z8480	Flint
VML140	Z8420	Semi-dent
VML141	P3041	Dent
VML142	P3041	Flint
VML143	Co32	Flint
VML144	CMS28	Semi-dent
VML145	P3041	Dent
VML146	P30F88	Flint
VML147	C333	Flint
VML148	AG8080	Dent
VML149	30F87	Flint
VML150	30F87	Semi-flint
VML151	30F87	Flint
VML152	DBK199	Flint
VML153	Fort	Flint
VML154	DKB390	Flint
VML155	Fort	Flint
VML156	A3663	Flint
VML157	A3663	Flint
VML158	DKB199	Flint
VML159	DKB390	Flint
VML160	Balu551	Flint
VML161	A010	Semi-flint
VML162	A010	Semi-flint
VML163	Garra	Flint
VML164	Garra	Flint
VML165	A010	Semi-dent
VML166	Garra	Flint
VML167	Balu178	Flint
VML168	Garra	Flint
VML169	Balu551	Flint
VML170	Balu551	Flint
VML171	Balu551	Flint
VML172	900	Semi-dent
VML173	A2555	Flint
VML174	501	Semi-flint
VML175	P3041	Dent
VML176	5011	Flint
VML177	P3041	Flint
VML178	CMS50	Flint
VML179	900	Semi-flint
VML180	CMS50	Flint
VML181	Balu178	Flint
VML184	AG122	Dent
VML185	Z8480	Flint
VML186	Pointer	Flint
VML187	AG122	Semi-flint
VML188	CMS50	Semi-dent
