# Supplementary material for: Phenotypic and molecular characterization of a set of tropical maize inbred lines from a public breeding program in Brazil
Source: BMC Genomics. 2022 Jan 14;23:54. doi: 10.1186/s12864-021-08127-7 (PMC8759194; doi:10.1186/s12864-021-08127-7)
Supplement: Supplementary file 3 — Additional file 3: TableS3. Predicted genotypic means for agronomic traits of 182 tropical maize inbred lines evaluated across four environments. Brazil. [file 12864_2021_8127_MOESM3_ESM.xlsx]

## Sheet: TableS3
Lines	DTP	DTS	SPAD	LL	LW	LA	PH	EH	SD	BENN	AENN	EPP	EL	NKR	ED	CD	TKW	GY
VML001	72.9176	74.2732	37.9201	72.4287	9.13445	497.847	141.225	81.7656	20.0233	7.44157	6.00734	1.12778	12.32	15.4004	40.0415	26.1264	238.103	2072.88
VML002	70.9039	71.8321	44.9531	76.9654	8.8364	512.034	164.998	89.8214	21.7214	7.49132	5.50709	1.10007	14.054	15.5534	41.9316	28.4096	245.744	2407.11
VML003	70.7491	71.6796	42.0821	76.0516	10.0202	567.722	138.257	70.1467	21.1426	6.74798	6.67539	1.0363	16.0362	11.4741	37.1569	24.4643	254.85	2508.35
VML004	74.0781	71.9425	44.1824	72.9237	9.41274	514.695	157.177	91.1959	22.0622	8.85012	6.02214	1.18416	12.7946	13.9229	39.1346	22.3556	241.867	2901.85
VML005	71.7547	71.0271	41.0223	80.4194	9.83254	588.492	153.453	79.4412	21.7477	6.56637	5.52635	1.15848	12.7545	14.2028	38.472	24.7044	260.061	2416.99
VML006	74.7763	74.5784	45.6083	76.6007	9.53508	546.19	170.21	98.5272	22.2017	8.13407	5.26581	1.09802	13.7192	16.3181	39.8475	27.4166	239.496	2091.29
VML007	79.6543	79.5709	45.1458	81.5176	9.18713	560.389	140.427	68.3171	23.7921	7.76868	6.30351	1.03613	13.5061	15.0945	39.3416	26.2899	270.431	1530.73
VML008	77.5644	75.3412	45.1073	80.1496	9.14154	548.806	160.962	92.603	21.582	7.85562	6.36219	1.07251	14.5685	14.0758	38.0983	23.7555	268.698	2143.01
VML009	71.5235	71.2218	45.0687	70.9533	9.84621	522.345	109.244	54.471	26.0689	6.65222	5.95468	1.31721	13.3659	12.7482	40.7961	25.918	255.85	2681.95
VML010	70.7491	70.0013	42.8914	80.3778	7.90561	481.035	139.446	74.2804	23.337	6.87212	6.10277	1.04275	14.4515	13.539	35.6693	22.2848	239.969	2369.7
VML011	75.3173	76.8247	42.3133	72.337	9.82815	531.244	144.388	84.8135	24.4446	8.24347	6.19328	0.965591	13.3385	13.3355	37.7821	24.4412	250.508	2159.06
VML012	68.1135	69.4591	33.3727	73.7353	9.14602	505.947	116.921	66.053	18.5184	6.66322	5.50441	0.993308	11.1535	12.9027	33.0491	19.2425	167.797	1445.91
VML013	72.7627	69.6962	50.9457	75.1878	9.29081	523.409	143.369	73.4061	22.2642	7.23423	6.25196	1.12211	13.9311	11.6286	38.5856	22.9735	350.121	2596.01
VML014	.	.	.	73.9707	9.36515	520.551	132.594	66.9128	21.5112	7.07256	5.324	1.05399	11.4465	9.70721	33.5127	22.9164	.	.
VML015	80.7694	79.7138	40.425	75.4858	11.5887	643.14	133.343	68.9673	22.2514	6.34757	5.85926	0.898515	12.9892	13.0816	36.0387	21.7448	271.163	1532.83
VML016	73.692	72.9001	48.46	82.8732	8.31612	520.089	163.247	68.6829	22.5852	6.68832	6.17848	1.08794	15.2754	13.3355	37.4328	22.5695	243.723	3310.65
VML017	72.6078	73.3578	47.1498	78.6242	10.3786	605.745	138.15	74.8907	22.9316	7.63682	5.8812	1.03724	13.2691	14.4322	40.7717	26.2517	283.279	2447.85
VML018	75.0861	75.3412	43.296	83.9735	9.52959	596.237	132.049	54.2628	24.3063	6.23817	7.15861	1.04732	14.5212	13.3111	39.2401	23.2522	213.994	2142.39
VML019	78.3389	78.6977	45.9744	73.2331	8.25685	459.683	110.653	53.4059	23.129	6.36122	5.61954	0.942444	11.3322	12.5708	33.2647	21.6435	209.626	1184.07
VML020	70.4393	71.8321	48.3829	73.8375	8.24038	462.99	120.023	73.2907	18.3919	7.41912	5.99142	1.2621	12.3064	15.197	34.0811	18.0424	165.476	2108.19
VML021	70.4393	68.4756	53.4313	82.6357	8.20037	510.124	126.527	63.0236	20.6252	6.09158	5.523	1.24242	13.9548	11.2951	35.9495	22.5283	281.846	2356.98
VML022	70.8546	70.0344	43.372	79.8731	11.8186	698.665	144.656	73.3657	22.6533	6.96626	5.86448	1.00843	14.2167	13.535	38.6198	23.3744	285.349	2423.62
VML023	71.2137	72.2898	42.5446	78.3376	8.67454	512.065	126.68	67.0611	21.3147	6.60138	5.93163	1.03519	11.8733	14.2793	39.1921	26.18	263.8	2381.67
VML024	70.5942	69.2385	42.005	71.5816	8.9709	484.043	135.057	79.6709	19.4879	7.18667	5.18898	1.42208	12.2592	13.3615	34.1371	21.0377	180.212	2846.41
VML025	70.5942	71.6796	46.6102	75.3889	8.80896	500.616	150.223	71.5011	18.5672	6.79772	6.14174	1.04606	12.8268	13.9718	38.5927	22.8694	253.828	2472.55
VML026	72.6078	70.459	43.5851	76.9487	9.08117	525.066	148.356	82.8126	19.1438	7.56352	6.28871	1.25107	11.6979	15.0945	37.1784	24.4595	235.147	3197.64
VML027	71.29	70.8745	45.4156	74.8523	9.4791	531.62	120.777	64.6235	22.2229	6.74798	7.26773	1.02197	11.4397	13.1306	37.969	23.0242	280.925	2094.13
VML028	69.1372	68.1653	46.9528	68.1486	8.93655	462.415	116.71	49.1578	19.7242	6.15897	6.12747	1.02293	11.9986	17.0638	40.514	26.4719	233.782	2212.06
VML029	76.635	75.9515	32.7176	75.3358	9.08885	517.043	153.04	91.1174	19.8491	8.00112	5.47257	1.164	13.8111	11.3732	33.6815	17.5787	262.835	2411.97
VML030	76.9448	78.0874	41.215	75.6911	8.62894	494.258	142.909	84.1485	22.7594	8.18273	5.32337	1.08463	12.9655	13.2591	36.2499	22.8357	272.741	1770.75
VML031	70.5942	68.4756	46.3597	73.2175	9.58059	525.57	131.562	76.8711	19.2839	7.86255	5.77393	1.19706	13.6232	14.4827	39.0139	25.5354	211.24	2457.36
VML032	73.692	74.7309	49.1151	83.0941	9.12507	568.501	143.557	70.3583	18.8111	6.90822	6.17736	1.17502	14.0294	14.3817	37.7318	24.2392	265.233	2655.28
VML033	69.6648	70.1539	41.9858	70.5553	9.37643	497.275	159.706	93.8224	21.2251	7.74622	5.88008	1.0692	13.6608	14.1263	37.2546	22.8908	233.617	2092.39
VML034	71.8333	73.2052	37.843	87.9861	8.73981	576.993	119.374	56.6435	20.6623	5.88642	5.10069	1.00307	12.6446	12.4438	36.3879	22.1991	271.496	1602.89
VML035	69.6648	69.0859	46.1671	64.2359	9.8045	471.665	139.788	82.5086	19.1934	8.73082	5.28663	1.02842	12.3425	14.6096	36.8162	22.8541	250.797	2177.33
VML036	72.7627	73.2052	40.4828	71.1878	8.93189	481.173	130.725	75.4998	20.6158	7.20032	5.99142	1.08904	12.1199	15.4769	38.8946	25.3809	217.304	2114.73
VML037	68.7354	69.8487	40.4636	73.2998	9.65413	528.786	147.671	79.879	20.2187	7.23423	6.51362	1.1177	12.993	18.5115	41.3812	27.7326	209.521	2517.78
VML038	74.9312	77.4772	45.5505	81.0081	10.0109	604.227	135.407	75.4998	20.5852	7.41693	5.10069	1.02291	15.3361	13.8204	38.1687	25.4252	235.927	1782.23
VML039	74.4665	71.9847	36.1281	67.1096	9.04934	461.989	112.216	55.5395	18.9262	6.43233	6.5125	0.993147	10.196	13.412	35.6333	22.2771	260.112	1664.66
VML040	66.1785	65.8397	47.3424	73.5718	9.67668	532.685	133.153	61.3859	21.1014	6.16487	6.23002	1.14873	13.8016	14.1003	38.3498	22.9859	233.538	2893.18
VML041	76.4015	76.9772	39.5387	74.1844	10.3901	572.305	136.389	74.7956	20.5692	7.44048	6.41485	1.05928	13.058	11.5766	35.8001	21.7491	283.712	1993.98
VML042	69.9746	68.4756	45.6661	74.5262	8.86772	498.437	154.328	72.7386	21.9124	6.85738	6.0452	1.20935	13.06	12.6473	41.4846	25.277	274.484	3283.24
VML043	70.5132	69.8746	47.2846	82.5398	8.83658	545.897	114.319	60.7181	20.3872	7.03851	6.83559	1.34304	10.1413	12.5968	35.8202	21.5187	185.142	2398.47
VML044	75.627	76.367	46.2441	73.0143	9.14433	503.931	120.814	62.1093	19.4594	6.93177	5.71117	1.04181	11.629	14.6356	35.6434	22.3983	215.293	1590.73
VML045	73.3823	74.1207	44.6448	74.7825	9.17776	511.558	160.695	81.9383	25.7151	8.18273	6.06714	1.03283	13.2546	12.3658	38.5439	23.4433	295.262	1955.46
VML046	71.4449	74.5361	48.5178	77.1217	8.49892	496.604	112.742	40.5491	21.5175	5.50847	6.63865	1.07582	13.071	13.3355	34.2061	22.4991	240.694	1839.06
VML047	72.7627	74.2732	46.9956	88.2278	8.06257	536.522	120.06	65.7859	21.2525	8.07552	6.40116	0.917092	13.7085	14.0238	36.6236	23.6943	263.126	2020.94
VML048	75.241	75.1886	42.8529	74.597	9.35887	524.504	140.358	77.7465	21.5598	7.30753	5.50932	1.10999	14.544	12.1624	34.1026	22.7133	173.561	2302.04
VML049	76.0155	74.1207	45.3963	81.6114	8.44015	519.743	124.211	46.0919	22.6792	5.84813	7.17944	0.942444	14.2187	13.3615	36.7357	23.4219	214.2	1781.09
VML050	75.4721	75.7567	44.6063	88.5518	8.24487	548.298	128.614	81.978	22.4561	8.12152	5.46655	1.23801	15.4797	12.9287	37.5622	23.3089	276.505	2732.57
VML051	71.5235	72.4424	40.1167	85.451	8.39844	539.129	130.381	66.2042	17.4299	5.88642	5.50932	1.0196	13.3977	13.591	37.2172	22.9597	233.617	1688.89
VML052	67.7274	67.518	40.3287	72.6267	9.32104	511.869	130.373	64.9664	20.3696	6.12768	6.00623	1.06275	12.3995	13.1061	33.5665	22.2115	203.616	1909.17
VML053	66.7218	67.4076	49.0381	76.1797	9.33033	533.023	115.071	54.4344	21.3064	5.87114	5.18203	1.02842	13.8559	16.3181	39.7052	25.8982	230.585	2234.87
VML054	75.3173	73.7733	35.1647	74.5126	11.0432	608.068	119.481	64.5481	20.0676	6.45697	6.1198	1.11345	14.361	14.6105	37.7193	22.4651	204.321	2299.81
VML055	74.3116	73.5104	46.88	80.4069	9.38521	565.095	164.428	96.7171	22.9949	8.36542	6.39893	1.34146	12.1908	11.7035	36.6955	21.8884	251.663	2382.91
VML056	71.7547	72.095	48.0746	74.1875	8.75028	490.576	130.03	77.4241	18.5903	7.66146	6.19217	1.3328	12.5006	14.5332	32.4928	20.1194	169.529	2212.03
VML057	68.7354	70.7641	39.0184	79.9245	7.66633	466.392	131.331	52.3396	21.8333	6.76162	6.28982	0.999761	12.8643	13.6674	39.629	23.5581	231.307	2342.16
VML058	69.0452	70.0013	40.5021	74.8596	9.13934	514.735	149.841	88.7563	19.6295	7.08982	4.50724	1.1662	11.4622	12.6212	36.2471	23.6086	227.409	2159.8
VML059	68.5019	70.8745	49.8088	82.2658	8.89626	550.251	117.12	55.9005	21.1447	5.94607	5.74791	1.23454	14.5902	14.0498	38.4562	22.9949	227.987	3046.43
VML060	73.692	71.2218	38.3247	79.8766	9.23593	554.982	142.68	59.729	22.2631	6.47062	6.54925	0.968898	11.9075	12.2649	38.564	24.2744	316.944	1778.94
VML061	72.7627	73.8155	46.9378	73.1164	8.26563	459.764	137.618	68.1869	17.6876	6.97933	5.99142	1.02732	12.8904	13.8449	38.9736	20.9426	257.005	2616.63
VML062	75.0075	74.231	48.9417	77.7656	9.66131	560.123	150.29	83.5175	20.6009	6.60247	5.48738	1.0659	13.3457	14.8391	38.4145	24.8054	247.909	2334.26
VML063	73.7683	73.0104	39.2111	76.2548	9.71509	553.457	138.446	69.6142	20.7614	7.36937	6.26565	1.19282	11.7273	14.3297	38.3355	22.9752	219.913	2338.71
VML064	69.8197	70.459	45.5697	73.727	7.93634	447.939	120.326	63.8797	20.2958	7.18062	6.40116	1.06369	14.7073	15.0685	40.5274	28.1816	222.501	2117.57
VML065	77.6407	78.9606	40.3672	78.8451	8.81284	523.102	128.166	64.2818	19.886	6.31147	5.71117	0.98449	12.9675	16.1912	40.9384	26.1784	260.769	1621.6
VML066	70.2057	71.3322	49.1344	72.933	8.70967	480.689	134.296	64.9664	21.8554	6.75016	5.52523	1.05503	13.7466	16.7005	41.2273	28.3608	194.938	2148.94
VML067	70.0508	70.7219	42.7565	78.3387	9.04335	531.499	125.003	54.1851	20.2334	5.83667	4.96852	1.08149	15.9481	11.5506	37.6398	20.9107	320.392	2300.68
VML068	73.3823	71.8321	42.2941	80.9133	9.59376	579.67	141.806	75.0415	23.5377	7.27143	5.69414	1.01299	12.7646	15.8853	41.9877	25.7359	246.033	2436.49
VML069	72.684	72.4002	40.3672	77.1477	8.1839	478.755	122.338	66.604	20.038	7.15057	6.30351	0.971263	11.5582	14.6861	33.4213	19.3083	192.628	1733.34
VML070	72.298	71.9847	39.3845	69.057	10.2545	528.406	138.303	67.8818	19.4384	6.61612	5.50932	1.27753	12.9467	12.0094	37.0807	22.9184	213.694	2382.41
VML071	74.6214	74.5784	40.0975	70.9096	9.83254	521.554	132.733	62.4156	18.3971	6.63858	5.8214	1.09472	14.533	14.7366	35.7498	22.9354	201.434	1916.44
VML072	74.4665	76.5618	42.0436	90.7722	8.81115	597.315	161.037	63.5769	22.8534	6.10522	7.06698	0.848752	14.9603	13.8204	35.8849	22.6016	239.119	2271.61
VML073	80.2739	79.5709	34.2205	63.5461	9.14652	440.039	131.935	78.5292	22.3506	8.13407	6.08083	1.05944	12.5006	13.1061	36.9643	23.2431	201.001	1943.85
VML074	74.9312	75.6463	52.6028	75.0534	9.09164	512.79	123.405	68.0897	21.4647	6.63748	6.11757	1.02527	11.9615	15.8853	36.3218	22.8314	215.293	1662.35
VML075	79.1134	77.7823	39.4038	77.851	9.66071	562.001	136.778	69.5572	19.9864	7.60072	6.10277	1.02181	14.1046	12.609	38.0466	22.2006	293.241	2229.31
VML076	70.4393	72.1373	47.5737	74.3084	9.96037	552.538	158.257	88.9095	21.5123	8.11162	6.14062	1.12431	13.6073	17.2618	41.4199	24.8253	219.325	2833.94
VML077	75.1083	76.1937	.	76.0667	8.64823	500.836	109.827	61.099	19.9146	7.39096	6.10887	1.13873	12.7829	14.9595	39.7816	22.3994	235.827	2723.39
VML078	71.3686	70.7641	43.8548	61.5018	10.1634	467.678	122.954	68.2624	20.9083	7.41693	5.47257	1.04606	11.0272	13.9474	37.9445	24.7641	245.687	1699.35
VML079	72.0645	75.1464	38.9799	60.2296	9.55264	435.567	129.307	69.4987	17.9398	7.15057	5.30255	0.933787	13.7813	13.0801	33.887	23.0931	256.58	1351.41
VML080	77.5644	76.2566	43.1804	77.3134	9.45436	547.024	141.428	74.2815	22.0276	7.30753	5.80437	1.22352	13.7302	13.2346	36.2241	24.9523	268.265	1994.97
VML081	69.2764	69.3488	35.8584	71.6546	9.70581	521.98	151.58	82.5483	19.3452	7.57452	6.24483	1.44098	12.4607	13.9718	35.1159	20.4548	189.462	2915.68
VML082	67.6512	69.2385	47.0727	77.8656	9.55424	556.369	143.405	72.645	17.9727	6.10522	5.28552	1.21801	12.7126	10.8623	36.2701	25.1253	240.402	2115.97
VML083	74.7763	72.7475	42.5446	78.422	10.0405	580.539	129.314	70.6223	20.6126	7.38083	5.95468	1.34587	13.0465	15.223	35.2812	19.5775	195.793	3605.86
VML084	69.7411	70.8745	49.2886	77.6301	9.42043	547.409	121.796	60.8704	21.5522	6.73652	5.83843	1.13109	12.9025	17.4653	45.2201	28.6838	221.79	3107.92
VML085	75.0861	75.0361	40.2901	83.514	8.99285	564.334	165.258	77.5761	22.1225	6.89348	6.6765	1.33611	12.9603	11.2447	35.4422	21.9009	263.079	2779.37
VML086	71.2137	71.6796	33.4305	75.0086	8.49942	483.937	120.481	60.9861	19.4975	6.65222	5.65851	0.988738	14.8215	13.2071	34.0581	21.339	232.895	1488.75
VML087	71.4449	72.2476	49.751	77.2936	9.26397	536.693	137.191	62.4899	22.6167	5.90997	6.52842	1.06165	13.8232	14.5592	42.5856	28.8337	273.184	2927.65
VML088	74.3116	75.6463	46.09	73.9062	9.24252	512.077	131.865	67.691	20.8808	6.65222	5.17418	1.14746	11.3538	12.8002	37.7375	23.9499	256.716	2050.65
VML089	69.2001	71.2218	35.7042	79.3285	7.8639	474.626	167.434	78.3568	18.9051	6.17852	5.732	0.987636	12.6461	11.985	33.8554	21.4737	253.828	1405.41
VML090	67.0316	68.6282	47.3039	68.2557	9.06141	468.788	137.73	68.9858	20.6929	6.65332	4.84127	1.12983	13.6507	18.0006	41.3969	25.2783	207.92	3336.21
VML091	71.9882	71.8321	30.3283	71.7421	9.38032	507.112	127.022	73.6905	21.8395	6.96787	5.63657	0.978979	11.5929	12.0599	32.8234	20.3123	223.404	1271.2
VML092	73.8469	74.1207	43.6814	80.4278	9.58059	575.158	134.801	70.4714	21.6264	6.94323	6.43679	1.04826	13.5437	13.4885	37.8094	21.6083	251.663	2775.17
VML093	75.5508	75.0361	48.46	82.9701	9.48509	589.559	139.064	79.3076	23.3909	7.38192	6.47353	1.44507	11.7022	13.6659	38.4001	21.7139	301.325	2975.68
VML094	69.1215	68.8911	33.4498	79.0253	8.43746	505.415	146.446	83.5175	21.3992	7.47767	5.00527	1.12448	13.7698	15.5794	38.2837	23.9746	194.938	2463.78
VML095	68.6568	69.8065	48.6912	68.0494	10.9115	550.403	135.096	62.6042	20.7941	6.63967	5.85926	1.05598	14.4515	13.9229	37.2834	24.1519	239.994	2682.21
VML096	70.5942	72.1373	47.0534	76.9664	8.37978	487.777	141.119	79.0048	22.0952	6.94213	5.28663	1.03613	14.8374	13.1566	35.034	19.1918	249.353	2502.92
VML097	72.0645	73.7733	39.7121	83.4286	10.8467	670.081	153.149	91.4795	25.0297	7.88026	6.00623	1.14085	10.9852	16.1407	42.873	26.8042	276.205	2468.22
VML098	72.7627	72.9001	51.0613	79.3098	9.20081	545.731	142.263	67.9572	20.7436	7.45412	6.54925	1.04936	13.8603	12.6473	38.804	26.6404	247.188	2303.15
VML099	69.6648	68.4756	49.0188	73.4582	10.3434	564.482	140.206	73.0633	21.1892	7.38192	5.47146	1.05708	14.2187	12.8522	39.0814	23.6316	296.994	2442.42
VML100	69.1215	68.8911	48.5949	82.346	10.0444	614.48	151.931	79.4046	22.5101	7.18667	5.896	1.1166	13.9051	14.0758	43.5831	26.9082	302.624	3282.87
VML101	.	.	.	76.5724	9.03652	521.268	123.392	78.0639	22.7837	7.56211	5.08624	1.13479	12.5533	12.5954	37.063	23.4294	199.951	2147.18
VML102	73.8469	74.2732	46.3405	83.2087	8.29966	521.431	167.169	69.7469	21.1237	6.43342	7.40212	0.890638	14.9227	14.2533	36.9902	23.3683	218.706	2559.53
VML103	71.2137	71.8321	40.4828	71.839	9.01092	488.012	161.191	72.6816	20.8587	6.25073	6.24974	1.07912	14.33	13.2851	38.37	24.6264	259.17	2380.81
VML104	76.1704	77.0195	44.0475	76.0078	9.55095	543.697	142.186	73.901	20.2979	7.12483	5.95468	1.0196	13.8559	13.1581	36.0372	23.7448	233.617	1698.52
VML105	74.0781	73.7733	47.2654	79.0003	10.1091	594.04	123.67	68.6245	21.3802	6.89566	5.74791	1.20274	12.4717	15.8593	39.011	24.1659	230.596	2769.74
VML106	76.5564	77.2824	48.0168	78.3689	9.87644	577.3	145.11	78.2995	22.6347	7.36827	5.93274	1.2347	13.7264	12.6977	36.431	25.8922	218.325	2314.38
VML107	70.5155	69.9591	48.5756	79.6869	8.58673	515.523	135.021	65.6898	20.8184	6.71297	6.00845	1.07047	13.6512	14.9415	40.0962	24.4414	256.438	3197.8
VML108	76.1704	76.4092	46.9956	77.9521	9.59376	558.675	147.519	80.071	23.2008	7.89172	6.06714	1.20257	14.1103	13.6154	37.0908	24.4565	249.642	2043.74
VML109	77.2546	76.8669	43.1034	74.3501	8.96043	502.879	144.205	66.2419	20.997	6.50563	5.54717	1.04054	15.9099	13.1566	36.6553	23.5045	207.941	1673.25
VML110	74.4665	75.3412	46.5139	71.3368	8.67285	468.087	133.733	68.5675	19.9621	7.27252	5.58169	1.15518	12.581	13.9734	36.3577	24.0876	206.765	2067.08
VML111	71.0588	71.527	47.882	75.2524	8.82871	501.507	131.295	71.7685	20.3486	6.54282	5.39686	1.10337	13.59	13.3095	36.191	21.2808	244.3	2503.04
VML112	71.6784	71.8321	41.9472	78.0917	8.66297	509.744	138.606	68.3767	22.2283	6.90712	6.02928	1.02291	13.7056	13.9978	37.0577	23.3714	265.089	2245.24
VML113	77.0997	76.2566	42.7758	88.9988	8.85176	591.785	148.508	85.5942	23.0023	8.03723	5.88008	1.14195	12.477	13.539	35.2553	22.926	241.179	2207.01
VML114	75.3959	76.4092	48.8647	84.8144	9.9	624.896	140.28	71.8439	25.3487	7.20032	6.10165	1.17392	12.5955	10.3025	36.2471	21.9374	317.35	2098.19
VML115	72.7627	71.2218	39.4038	75.5098	7.91549	455.986	136.093	63.538	19.5302	6.43233	4.84015	0.96008	11.0069	13.0052	40.6352	24.5238	298.582	1835.94
VML116	72.4529	74.2732	41.0609	74.5917	8.472	480.799	112.595	53.0642	22.1269	5.77593	6.13951	1.067	13.3442	13.6154	30.5148	20.0796	173.069	1434.31
VML117	72.9176	74.5784	40.6755	76.1787	8.28648	478.72	123.984	62.1678	20.4785	6.65113	6.43679	1.00748	11.917	14.1822	35.2088	21.2828	223.735	1943.26
VML118	68.5805	68.9333	45.3385	81.6198	9.44338	576.017	159.478	76.566	21.4035	6.79882	6.47465	1.06038	13.6738	13.0036	39.7297	23.5811	249.353	3097.42
VML119	72.1431	73.5104	41.2536	80.8602	8.93079	541.514	155.251	82.2058	19.6094	7.20032	6.06491	1.04716	12.2486	13.8709	36.5518	22.8939	203.878	2164.12
VML120	70.5942	69.0859	49.3849	69.2956	8.22063	436.918	119.412	58.7771	19.9547	6.61612	6.77193	1.06369	11.9205	14.7886	37.6197	24.5483	235.205	2124.74
VML121	70.5155	71.4848	42.8721	76.9352	9.48569	546.855	132.811	75.9373	20.8079	6.96677	5.56309	1.09692	12.4732	13.8953	37.5133	23.1558	251.096	2307.96
VML122	75.0861	75.3412	48.9995	73.9208	9.46314	522.871	131.866	68.6818	21.5461	6.79882	6.80867	1.08243	11.2151	11.933	34.288	21.7277	196.578	1579.12
VML123	70.3606	71.6373	40.8297	72.8695	10.7403	579.367	102.078	53.6526	22.9969	5.98218	5.26469	1.02968	13.4315	14.2533	40.3664	26.5549	244.888	2107.2
VML124	73.3823	72.2898	44.4136	69.5238	10.2161	529.839	136.398	75.6163	20.5218	7.59963	5.73088	1.23564	12.0722	19.4797	40.8551	24.8927	203.011	3036.18
VML125	71.4449	72.5527	49.5969	71.2784	10.3287	547.654	108.817	48.2814	21.7582	5.83667	5.41278	0.981022	13.1664	14.0483	39.9467	25.9686	263.357	2088.93
VML126	72.7627	72.4424	47.2268	76.6351	9.37314	544.15	152.013	72.8713	20.0002	6.45093	6.19629	1.08684	14.8735	11.3472	33.0016	20.1299	222.765	1973.06
VML127	72.9176	72.4424	42.6216	70.8867	10.1316	538.124	141.842	82.5475	22.6654	7.56352	5.76763	1.01299	13.5191	18.3585	41.0074	23.4066	208.642	3039.64
VML128	73.8469	74.1207	38.7294	72.5725	9.17886	500.126	136.702	70.052	20.5662	6.54282	5.8812	1.0703	11.8222	20.4479	41.3207	25.788	190.163	2696.39
VML129	70.7491	70.3064	48.961	71.913	8.74968	477.288	153.346	77.6722	21.4004	6.90712	6.21299	1.25658	11.0575	12.9776	39.0972	23.0791	252.962	2296.85
VML130	73.1487	73.7733	50.0593	82.421	8.97639	554.236	140.846	68.3205	22.7783	6.49307	5.71117	1.02197	13.9071	14.5592	38.163	24.6174	200.279	2240.92
VML131	74.9312	74.4258	48.8454	70.5668	10.7748	564.824	118.766	64.682	21.0941	6.57892	5.5828	1.05708	15.021	12.2389	38.3125	24.7809	260.469	2563.79
VML132	72.3743	72.5527	39.8855	65.5467	10.6173	516.284	122.909	66.148	22.3601	6.71187	5.33818	1.10904	13.1843	14.5087	38.1342	24.5363	204.321	2013.74
VML133	69.8197	70.7641	49.1151	73.0633	9.83524	537.054	111.415	57.0229	24.242	7.08982	5.91683	1.20698	11.7051	15.1465	38.9736	23.8719	233.761	2746.52
VML134	76.7113	76.367	45.6853	75.0784	10.6272	591.861	166.742	93.6131	21.4172	7.91418	5.48738	1.23801	12.9285	13.9734	35.7268	22.8819	221.068	2148.81
VML135	68.7354	69.2385	39.346	81.5176	8.15536	502.573	133.001	64.0155	17.7571	6.12768	5.96948	1.02417	11.9297	12.0614	35.0325	20.5954	250.519	1572.95
VML136	71.0588	71.0693	43.3731	71.6275	10.8725	577.914	123.602	65.1756	22.7805	7.08982	5.88231	1.10007	13.8328	11.959	37.7979	23.2536	259.892	2419.08
VML137	75.241	73.8155	42.3904	81.2113	9.44887	572.715	122.039	62.0912	22.0709	7.01543	6.51139	1.06369	12.7227	14.2028	34.8644	18.826	198.969	2478.72
VML138	70.7491	70.9167	42.2363	79.6557	9.01092	541.127	113.776	59.3096	19.2546	6.50672	5.73088	0.997556	13.8502	14.4567	37.1856	24.4014	236.075	2091.92
VML139	76.3234	78.9542	35.2996	66.847	8.3705	426.483	162.098	71.2152	24.3422	7.69866	6.52619	0.883083	10.0594	13.1195	33.7749	21.8169	178.43	1028.8
VML140	75.4721	74.231	43.7199	76.6205	12.6578	710.289	138.068	70.2221	21.7603	7.11228	5.82251	0.942605	13.1569	14.5852	39.6075	25.1301	215.768	2446.39
VML141	74.6214	71.6796	48.961	77.8917	9.21288	539.169	144.396	79.6893	21.6654	8.07442	5.5828	1.31611	12.0852	10.353	36.9125	20.7008	243.29	2701.33
VML142	69.1215	68.7385	48.6527	67.2961	9.72826	492.157	129.651	67.8634	22.3232	7.62317	5.67332	1.1366	11.1882	14.1003	37.5349	21.6636	271.741	2523.04
VML143	71.3686	72.4424	47.7856	86.5815	9.158	593.245	127.336	62.3563	21.9463	6.68942	6.36331	1.03393	14.5252	14.6861	39.274	23.4801	225.966	2105.35
VML144	70.7491	71.3744	46.6295	85.6813	9.69255	618.191	152.049	86.4707	20.4796	7.45412	5.732	1.3635	14.4385	12.5968	38.6646	22.9291	241.413	3558.58
VML145	72.4529	71.9847	46.7644	68.3266	8.46101	439.265	117.661	65.0625	20.1343	6.98042	5.06395	1.19265	12.4466	11.5261	31.6865	15.9886	192.617	1868.91
VML146	68.5805	69.8487	43.7585	77.5999	8.47308	498.343	146.985	75.2712	18.9304	7.08982	6.65947	1.13313	11.6588	12.5968	36.214	23.1556	246.177	1928.67
VML147	72.298	72.7475	49.3656	81.6896	8.49064	521.957	141.006	67.1961	18.7752	6.54173	6.54813	1.17502	13.6536	13.591	36.513	23.6821	202.434	2257.59
VML148	67.4963	66.7974	43.7778	74.6189	8.51479	480.728	146.528	65.7859	19.8481	5.95753	5.99142	1.05708	14.0077	13.5894	39.0067	25.1911	207.054	2495.76
VML149	73.692	74.1207	44.1824	76.7903	8.35015	486.352	115.109	56.1875	20.7911	6.14133	5.732	1.11329	10.9809	13.9978	36.8292	24.6539	213.196	2012.69
VML150	76.3253	76.8669	38.2091	71.4754	10.7265	568.713	136.322	73.405	22.8513	7.49132	5.5082	1.05157	14.9603	12.0094	37.5636	25.8216	234.916	2292.65
VML151	74.7763	75.1886	48.5949	79.1097	8.68492	517.07	128.858	63.4249	21.4923	6.98042	5.99031	1.09896	12.0506	13.2331	37.7936	24.5192	217.413	2142.66
VML152	75.3959	76.2566	44.587	80.9133	8.57626	522.983	120.554	64.6431	21.3402	6.79882	5.02721	1.07912	11.9291	17.4653	37.7663	22.6001	190.885	1863.11
VML153	79.2682	80.0708	49.8666	68.2755	8.88798	460.177	152.051	95.3458	20.77	9.42332	6.14062	1.11219	11.4261	12.6993	34.4691	19.1474	279.237	1433.93
VML154	77.6407	78.6555	49.0381	78.6565	10.3012	601.83	156.688	89.5756	21.0845	7.47767	5.71006	1.15738	13.7099	14.3037	37.2072	23.953	232.607	2293.27
VML155	72.4529	72.2898	32.3515	74.3251	9.2963	519.648	143.825	78.0151	19.0962	7.30862	5.76763	1.15297	12.529	17.4653	41.4515	25.1192	238.959	2275.61
VML156	74.7739	75.1042	45.1458	79.9579	9.8496	590.061	144.761	73.4435	23.0137	7.10191	7.2469	1.06055	13.4474	12.8002	35.0699	21.6774	257.593	2187.95
VML157	78.4938	78.8503	45.4541	86.5836	10.4148	670.796	152.813	82.28	23.5672	7.81952	6.25196	1.05487	13.8689	15.171	42.0394	27.4546	296.994	2694.67
VML158	69.8959	70.2642	55.0113	69.2018	9.55045	496.223	117.578	62.5665	21.0581	7.04007	5.93386	1.11015	12.664	15.223	40.9974	25.3199	253.117	2920.74
VML159	70.9039	70.9167	39.7314	75.4775	9.99659	563.516	120.023	64.3391	20.6158	6.57892	5.80548	1.02952	14.226	13.4625	37.3024	21.9287	239.825	2058.8
VML160	77.0974	75.867	40.1553	72.7226	8.46659	466.671	145.294	77.5577	20.6514	8.37861	6.24705	1.31973	14.2083	13.0296	32.3146	19.9452	244.404	2003.4
VML161	76.0917	76.0618	46.6102	68.1713	7.64776	401.686	145.944	74.3178	18.1118	6.62712	5.09467	1.12133	11.1468	15.5534	40.7904	25.4655	197.98	1879.9
VML162	73.8469	72.4424	47.5351	77.1456	9.44338	545.977	134.494	68.1847	22.9611	7.05372	6.51139	1.34587	11.5663	13.8449	36.2758	21.3834	288.765	2509.59
VML163	71.4449	72.7053	49.5391	73.056	8.70308	480.294	133.421	86.2991	18.2133	8.53666	6.11757	1.40665	13.0369	14.966	34.071	18.8094	158.701	2727.39
VML164	71.9882	73.0527	43.3538	83.1837	7.99561	503.273	163.133	94.3561	23.0445	8.03832	5.39797	0.936932	12.422	11.933	33.6915	21.0926	247.909	1829.77
VML165	73.3036	74.3836	45.589	75.8224	10.5548	592.828	142.293	70.6415	24.3623	7.18667	6.52731	1.28651	14.0603	14.7886	41.5234	26.6314	313.174	2690.72
VML166	74.4665	76.2566	42.8529	81.6823	7.30301	455.392	155.287	85.9759	22.7594	7.41802	4.91586	1.05377	11.7571	12.3658	34.4102	21.6543	255.128	2100.17
VML167	75.627	76.0618	44.6063	87.8652	8.64491	569.713	133.839	75.8973	23.2619	7.54988	6.19217	1.17187	13.631	12.5448	36.6323	23.5247	274.339	1990.9
VML168	71.9882	73.2052	46.2634	80.0871	8.60809	519.128	138.568	80.6801	20.9569	7.45522	5.54717	1.17061	13.3717	21.8504	38.5654	23.7066	196.515	2393.9
VML169	75.0861	75.1886	35.5501	76.0433	9.09384	519.962	137.419	75.823	20.867	7.55316	5.63546	1.08259	12.5151	15.9097	37.2819	24.2516	241.847	2260.75
VML170	73.2274	72.1373	44.9339	63.4961	11.3653	532.076	118.919	70.7	21.5989	6.83273	5.84223	1.02842	13.4743	17.3368	39.5572	26.8179	208.497	2133.63
VML171	71.6784	70.3064	43.1226	74.2344	9.94939	551.517	147.327	81.4047	20.8734	7.08982	5.87897	1.13644	14.927	11.8565	35.504	20.0366	271.441	2175.73
VML172	70.2844	75.3412	51.5623	96.6478	9.51253	672.583	119.413	63.4237	23.5546	6.68723	6.06602	1.02842	14.2982	14.6096	39.6563	23.8902	240.536	2505.15
VML173	72.4529	72.2898	43.1034	75.7692	8.90614	507.308	141.989	72.4335	20.9483	7.36827	5.85814	1.06936	11.2633	16.0122	42.002	25.678	250.519	2371.55
VML174	74.3116	74.4258	38.633	70.8335	9.3424	498.035	154.83	86.8901	24.034	8.72973	5.95357	1.15077	12.6215	14.1003	36.408	21.9787	231.019	2154.41
VML175	76.0917	74.5361	44.4714	82.3377	9.55923	586.877	164.687	100.622	22.6653	8.24347	6.08083	1.35358	13.045	11.5261	37.5579	21.9527	223.722	2405.6
VML176	70.282	70.6797	48.3829	76.46	9.62898	549.677	158.051	74.6618	23.302	7.24632	6.43188	1.04527	14.1259	15.0303	38.8759	26.5521	248.776	1826.81
VML177	77.176	75.299	44.298	78.0823	8.45831	498.338	118.988	60.3186	19.3717	6.89566	5.45063	1.17187	14.8943	11.0917	31.7181	18.9333	249.075	2179.06
VML178	74.0781	74.0784	39.5965	79.5359	8.9698	535.363	146.751	80.0137	24.0751	7.65928	5.82251	1.04936	16.8986	13.6659	36.9513	23.2383	232.895	2674.54
VML179	72.7627	73.9681	44.6834	72.6496	9.28592	507.301	143.245	70.7947	21.2229	7.44266	6.41596	1.15203	12.7652	13.6414	35.7886	22.0386	246.476	2410.57
VML180	74.3116	74.5784	44.6448	73.2529	9.53229	525.209	141.159	71.9194	24.7235	7.49023	6.14062	1.2632	13.217	13.539	38.9018	24.7947	207.342	2364.51
VML181	75.7057	76.2566	47.6507	93.2291	8.32271	580.394	141.35	84.4137	23.7932	7.56243	6.06491	1.11991	14.0988	12.9027	36.0013	24.0922	282.269	2148.56
VML182	.	.	.	68.7002	8.25602	447.572	106.434	55.6416	19.7215	6.83038	5.5376	1.04607	12.543	11.8073	33.1408	20.9788	180.012	2003.64
VML184	75.8606	76.5618	44.2017	69.3487	9.31606	490.501	157.42	91.0397	24.0266	8.58313	4.87801	1.21801	10.9303	14.3297	39.0211	21.4568	245.311	1965.09
VML185	68.8903	66.4922	50.7337	76.1047	10.0131	569.624	125.202	67.7298	19.507	6.54173	5.80437	1.13313	15.5341	13.2331	36.6989	22.5457	306.378	2559.59
VML186	73.3823	73.5104	44.7797	76.1902	9.41814	537.958	104.826	53.215	23.2209	6.39732	5.732	0.982125	13.6102	15.3744	38.242	23.0072	237.659	2275
VML187	69.5099	71.2218	46.3405	72.832	8.89896	490.39	110.236	57.4423	20.2789	7.05263	6.36219	1.00968	15.4647	12.4943	36.2298	23.9514	234.772	1673.46
VML188	68.6568	69.3488	43.5851	72.8725	8.76931	483.958	142.821	89.8588	19.226	7.31157	4.42203	1.26286	12.2609	12.6022	38.1427	24.1998	230.478	2078.98
		80.0708
		65.8397
