# Supplementary material for: Phenotypic and molecular characterization of a set of tropical maize inbred lines from a public breeding program in Brazil
Source: BMC Genomics. 2022 Jan 14;23:54. doi: 10.1186/s12864-021-08127-7 (PMC8759194; doi:10.1186/s12864-021-08127-7)
Supplement: Supplementary file 4 — Additional file 4: TableS4. Population structure and genetic diversity summary of 187 tropical maize inbred lines. [file 12864_2021_8127_MOESM4_ESM.xlsx]

## Sheet: TableS4
		Subopopulations		Diversity Assesment
Lines	Source	Principal components	Structure Software	Phenotypic Diversity	Genetic Diversity
VML005	P30F90	1	1	1	3
VML006	AG4051	1	1	1	4
VML007	AG8080	1	1	3	3
VML008	P3041	1	1	2	5
VML009	Co32	1	1	4	5
VML013	P30F90	1	Mixed	6	3
VML016	DKB435	1	1	8	3
VML017	BR106	1	Mixed	4	3
VML018	BRS1010	1	1	8	3
VML019	AG8080	1	1	9	6
VML020	CMS28	1	1	5	7
VML021	Z8420	1	1	6	3
VML022	Z8447	1	1	6	5
VML023	P30F88	1	1	1	5
VML024	CMS50	1	1	5	7
VML026	P30F88	1	1	1	5
VML027	Z8480	1	1	10	5
VML028	AG4051	1	1	11	5
VML029	P3041	1	1	12	4
VML030	30F53	1	1	2	8
VML034	AL30	1	Mixed	1	2
VML041	P30F90	1	1	2	3
VML042	P30F33	1	1	1	3
VML043	Balu184	1	Mixed	14	1
VML046	Pointer	1	1	15	3
VML048	Nitroflint	1	1	12	5
VML049	Nitroflint	1	1	8	3
VML051	DKB435	1	1	1	3
VML052	C901	1	1	1	5
VML053	AG9010	1	1	11	5
VML054	Z8420	1	1	16	3
VML056	P3041	1	1	5	7
VML057	BR201	1	1	1	3
VML058	CMS50	1	1	7	7
VML060	C333	1	1	17	3
VML062	Z8480	1	1	1	3
VML064	BA9504	1	1	11	5
VML066	P30F90	1	1	11	10
VML068	21	1	1	1	5
VML070	Balu184	1	Mixed	16	2
VML071	5011	1	1	16	2
VML072	Balu178	1	1	8	11
VML080	Nitroflint	1	1	2	5
VML082	P30F90	1	1	7	3
VML084	30F87	1	1	11	6
VML086	BR201	1	1	1	12
VML087	AG7575	1	1	4	3
VML088	DKB350	1	1	1	5
VML090	AG4051	1	1	11	4
VML094	30F53	1	1	1	4
VML095	P3041	1	1	16	12
VML096	AG8080	1	1	12	3
VML097	30F87	1	1	18	4
VML098	Nitroflint	1	1	1	9
VML099	Nitroflint	1	1	6	5
VML100	Nitroflint	1	1	1	5
VML101	AG700	1	1	1	3
VML102	Garra	1	1	8	11
VML103	P3041	1	Mixed	1	3
VML106	P3041	1	1	2	9
VML107	Z8420	1	1	1	3
VML108	P3041	1	1	2	5
VML109	P3041	1	1	12	5
VML110	DKB747	1	1	1	3
VML111	P3041	1	1	1	3
VML112	AG8080	1	Mixed	1	3
VML113	DKB435	1	1	2	3
VML114	DKB435	1	1	2	3
VML115	AL30	1	1	17	13
VML116	900	1	1	15	5
VML118	Pointer	1	Mixed	1	4
VML119	AL30	1	1	1	3
VML120	Nitroflint	1	1	11	5
VML125	AG9010	1	Mixed	4	3
VML127	DKB390	1	1	13	7
VML129	Pointer	1	1	1	4
VML130	DKB435	1	1	1	3
VML131	Z8447	1	1	16	5
VML138	AG4051	1	Mixed	1	3
VML139	Z8480	1	1	19	13
VML140	Z8420	1	1	16	3
VML142	P3041	1	1	4	5
VML143	Co32	1	1	1	3
VML144	CMS28	1	Mixed	1	3
VML145	P3041	1	1	5	7
VML146	P30F88	1	1	1	5
VML148	AG8080	1	1	1	3
VML149	30F87	1	1	1	5
VML150	30F87	1	1	16	3
VML151	30F87	1	1	1	5
VML160	Balu551	1	Mixed	12	2
VML161	A010	1	Mixed	21	2
VML163	Garra	1	1	5	5
VML165	A010	1	1	4	10
VML173	A2555	1	1	1	4
VML177	P3041	1	Mixed	12	8
VML180	CMS50	1	1	1	10
VML001	30F87	2	2	1	1
VML002	A3666	2	2	1	1
VML003	Balu551	2	2	1	2
VML004	Balu184	2	2	2	1
VML011	30P70	2	2	2	5
VML012	BR106	2	Mixed	5	1
VML031	A3663	2	2	1	1
VML033	Balu178	2	2	1	1
VML035	Garra	2	2	1	3
VML036	AG1051	2	2	1	1
VML037	BR205	2	2	13	1
VML038	CMS28	2	2	2	1
VML039	Balu184	2	2	10	2
VML044	P30F88	2	2	1	1
VML045	30P70	2	2	2	5
VML055	P3041	2	2	2	9
VML065	CMS28	2	2	3	1
VML069	CMS50	2	2	5	1
VML073	NB7201	2	Mixed	9	1
VML074	DKB199	2	2	1	1
VML075	5011	2	Mixed	2	2
VML076	Strike	2	2	13	1
VML078	Balu184	2	2	16	1
VML079	Balu184	2	2	7	1
VML081	A3663	2	Mixed	5	7
VML091	DKB435	2	2	7	1
VML121	30F53	2	2	1	1
VML122	Balu551	2	2	1	1
VML123	AG700	2	2	4	2
VML124	AG7575	2	2	13	1
VML126	Balu184	2	2	12	1
VML128	30F87	2	2	13	1
VML132	Balu551	2	2	16	2
VML133	Balu184	2	Mixed	4	3
VML135	Balu184	2	2	1	1
VML136	30P70	2	Mixed	16	4
VML137	900	2	2	5	9
VML141	P3041	2	2	2	9
VML152	DBK199	2	2	13	1
VML153	Fort	2	2	20	1
VML155	Fort	2	2	1	1
VML158	DKB199	2	2	4	1
VML159	DKB390	2	2	1	1
VML164	Garra	2	2	2	1
VML166	Garra	2	2	2	1
VML168	Garra	2	2	13	1
VML169	Balu551	2	2	1	1
VML170	Balu551	2	2	16	2
VML171	Balu551	2	2	12	1
VML172	900	2	2	1	9
VML174	501	2	2	2	9
VML175	P3041	2	2	2	9
VML176	5011	2	Mixed	1	3
VML179	900	2	2	1	9
VML010	Z8410	3	3	1	3
VML014	P30F90	3	F	F	F
VML015	P30F90	3	3	2	3
VML025	C333	3	3	1	3
VML032	C333	3	3	1	3
VML040	Balu761	3	3	1	3
VML047	C901	3	Mixed	2	3
VML050	Z8447	3	3	2	3
VML059	C333	3	3	1	3
VML061	C333	3	3	1	3
VML063	P3041	3	Mixed	1	3
VML067	Balu178	3	3	6	3
VML077	Pointer	3	Mixed	10	3
VML083	30F53	3	3	5	3
VML085	30P70	3	3	2	3
VML089	BA9504	3	Mixed	1	3
VML092	Z8447	3	3	1	3
VML093	AG8080	3	3	10	3
VML104	30P70	3	3	2	3
VML105	C333	3	3	1	3
VML117	AG122	3	3	1	3
VML134	BRS1010	3	3	2	3
VML147	C333	3	Mixed	1	3
VML154	DKB390	3	3	2	3
VML156	A3663	3	Mixed	1	3
VML157	A3663	3	Mixed	3	3
VML162	A010	3	3	10	3
VML167	Balu178	3	3	2	3
VML178	CMS50	3	Mixed	12	3
VML181	Balu178	3	3	2	3
